# Supplementary material for: Endovis Nail versus Dynamic Hip Screw for Unstable Pertrochanteric Fractures: A Feasibility Randomised Control Trial including Patients with Cognitive Impairment
Source: J Clin Med. 2023 Jun 23;12(13):4237. doi: 10.3390/jcm12134237 (PMC10342809; doi:10.3390/jcm12134237)
Supplement: Supplementary file 1 [file jcm-12-04237-s001.zip]

Archive with 1 entries (1 files):
- jcm-2428540-supplementary.pdf
